# Supplementary material for: Amino-Acid-Derived Toxins and Pyrazines in Chocolates and Cocoa-Free Chocolate Surrogates
Source: Molecules. 2026 Mar 31;31(7):1148. doi: 10.3390/molecules31071148 (PMC13074877; doi:10.3390/molecules31071148)
Supplement: Supplementary file 1 [file molecules-31-01148-s001.zip]

Archive with 1 entries (1 files):
- molecules-4205592-supplementary.pdf
